# Supplementary material for: Quality assessment of systematic reviews on total hip or knee arthroplasty using mod-AMSTAR
Source: BMC Med Res Methodol. 2018 Mar 16;18:30. doi: 10.1186/s12874-018-0488-8 (PMC5857117; doi:10.1186/s12874-018-0488-8)
Supplement: Supplementary file 4 — Appendix 4. Data extraction table: Extraction items and results of each study. (Data extraction table). (XLSX 21 kb) [file 12874_2018_488_MOESM4_ESM.xlsx]

## Sheet: Sheet1
Number	First Author	Published Year	Surgical type	Published Jorunal	Impact factor of the journal	location of corresponding author	Electronic databases	Number of searched databases	Search terms reported for one or more electronic databases	Eligibility of study design	language of restriction	Do the SR perform a PRISMA-like flow?	Conflicts of interest	Tools for assessing risk of bias of primary studies	number of Authors in SR
	Chinese journal (n=15)
1	Min Lingtian	2014	THA	Chinese Journal of Bone and Joint Injury	0.999	China	PubMed，MEDLINE、EBM、Cochrane library、Elsevier、Springer、VIP、CNKI and WanFang、	9	Topics/free text/keywords/MeSH	RCT only	English and language other than English	No	Do not mention	Jadad	5
2	Wang Liguo	2014	THA	Journal of China Medical University	0.652	China	PubMed，Cochrane Library，Embase,CNKI、CBM、VIP	6	Full Boolean	RCT and observational study	Language criteria not reported	No	Do not mention	RCTs:Jadad;retrospective study:NOS	8
3	Xu Jing	2015	THA	Chinese Journal of Bone and Joint	0.325	China	Cochrane Library、Pub Med、EMBASE、CBM、CNKI and WanFang	6	Topics/free text/keywords/MeSH	RCT only	English and language other than English	Yes	Do not mention	Jadad	4
4	Guo,Jiayong	2014	THA	Anhui Medical University Master's Thesis	——	China	Pubmed、Embase、ScienceDirect、SpringerLink、Wiley Online Library、 Nature Press Group、 EBSCO、CBM、CNKI、VIP、WanFang、	12	Full Boolean	RCT and observational study	English and language other than English	Yes	Do not mention	Jadad	1
5	Wang Yumin	2015	THA	Orthopedic Journal of China	0.632	China	MEDLINE、EMBASE、Cochrane CENTRAL(Fourth Quarter 2013)、ScienceDirect、OVID、SpringerLink	6	Topics/free text/keywords/MeSH	RCT only	English and language other than English	Yes	Do not mention	Cochrane	1
6	Zhou Ding	2014	THA	Chinese J Joint Surg(Electronic Edition）	0.558	China	PubMed、EMBASE、OVID、Highwire、SpringerLink、ScienceDirect、Cochrane library、CNKI、CBM	9	Topics/free text/keywords/MeSH	RCT only	Language criteria not reported	Yes	Do not mention	Cochrane	4
7	Liu Weifu	2014	TKA	Fujian Medical University	——	China	pubMed、Medline、CBM、VIP、CNKI、WanFang	7	Full Boolean	RCT only	Language criteria not reported	Yes	Do not mention	Cochrane	1
8	Liu Binggen	2014	TKA	Chinese Journal of Tissue Engineering Research	0.544	China	PubMed，EMbase，CNKI,Digital library	4	Topics/free text/keywords/MeSH	RCT only	English and language other than English	Yes	Declared no conflicts of interest	Cochrane	2
9	Wang Zengliang	2014	TKA	Chinese Journal of Tissue Engineering Research	0.544	China	PubMed/Medline 、 EMBASE 、 Cochrane CENTRAL、ScienceDirect	4	Topics/free text/keywords/MeSH	RCT only	Included English publication only	No	Declared no conflicts of interest	Cochrane	3
10	Zhang Miao	2014	TKA	Chinese J Joint Surg(Electronic Edition）	0.558	China	Pubmed、 Cochrane library、 EMbase、 CBM	4	Topics/free text/keywords/MeSH	RCT and observational study	Language criteria not reported	Yes	Do not mention	Cochrane	5
11	Zhang Huiwei	2015	TKA	West China Medical Journal	0.38	China	Cochrane library、Pub Med、EMbase、CNKI	4	Topics/free text/keywords/MeSH	RCT only	English and language other than English	Yes	Do not mention	Cochrane	7
12	Wang Zhiyong	2014	TKA	Shanxi Medical University Master's Thesis	——	China	pubmed，ovid EBM,ScienceDirect，Coehrane library	4	Full Boolean	RCT only	Included English publication only	Yes	Do not mention	Jadad	1
13	Wu Yue	2014	TKA	Medical Science Journal of Central South China	0.372	China	CENTREN，EMBASE、 PubMed、CNKI、VIP	5	Topics/free text/keywords/MeSH	RCT only	English and language other than English	No	Do not mention	Cochrane	6
14	Zhang Bo	2015	TKA	Orthopedic Journal of China	0.293	China	Pubmed、Ovid、Cochrane Library、Science Direct、SpringerLink	5	Topics/free text/keywords/MeSH	RCT only	English and language other than English	No	Do not mention	Jadad	6
15	Han Junliang	2015	TKA	Chinese J Joint Surg(Electronic Edition）	0.558	China	PUBMED、Medline、OVID、EMBASE、Google Scholar and Cochrane library,WanFang、CNKI、VIP and CBM	10	Topics/free text/keywords/MeSH	RCT only	Language criteria not reported	No	Do not mention	Jadad	6
	English Jounal (n=48)
16	Chen, Y.	2015	THA	Journal of Orthopaedic Surgery	0.542	China	Pubmed, MEDLINE, EMBASE, and the Cochrane library	4	Full Boolean	RCT and observational study	Language criteria not reported	Yes	Declared no conflicts of interest	a 12-item scale	7
17	Berstock	2014	THA	The Journal of Arthroplasty	2.666	England	Medline、Embase、AMED、CAB Abstracts、Cochrane	5	Topics/free text/keywords/MeSH	RCT and observational study	English and language other than English	Yes	Do not mention	Cochrane	3
18	Li,Y	2014	THA	European journal of orthopaedic surgery & traumatologie	0.818	China	PubMed, Medline, Embase, CENTRAL, and Google Scholar	5	Full Boolean	RCT only	English and language other than English	Yes	Declared no conflicts of interest	Jadad	7
19	Xu,K	2014	THA	International journal of surgery	1.531	China	Medline, Embase， and CENTRAL；	3	Topics/free text/keywords/MeSH	RCT and observational study	English and language other than English	Yes	Declared no conflicts of interest	Quality criteria included randomization method, concealment of allocation, blinding and intention-to-treat analysis.	6
20	Liu, Z.	2015	THA	International Journal Of Surgery	1.657	China	Cochrane Library, Medline, Pubmed, and Embase	4	Topics/free text/keywords/MeSH	RCT and observational study	Included English publication only	Yes	Declared no conflicts of interest	——	4
21	Zhang, D	2015	THA	Orthopaedics & traumatology, surgery & research	1.393	China	CENTRAL, PUBMED, and EMBASE	3	Topics/free text/keywords/MeSH	RCT and observational study	Language criteria not reported	Yes	Declared no conflicts of interest	Cochrane，NOS	6
22	Ni, S.H	2014	THA	International Orthopaedics	2.11	China	Embase, PubMed and Cochrane Library	3	Full Boolean	RCT and observational study	English and language other than English	Yes	Declared no conflicts of interest	Cochrane	5
23	Tsertsvadze A	2014	THA	PLoS ONE [Electronic Resource]	3.234	England	MEDLINE, MEDLINE In-Process, Embase, Science Citation Index, Cochrane Library,Current Controlled Trials, ClinicalTrials.gov, DARE, and HTA databases	9	Full Boolean	RCT and observational study	Included English publication only	Yes	Declared no conflicts of interest	RCT：Cochrane,SR：AMSTAR	8
24	Mihalko ，W.M	2014	THA	Clinical Orthopaedics and Related Research	2.765	America	MEDLINE and EMBASE	2	Topics/free text/keywords/MeSH	RCT only	Included English publication only	No	Declared conflicts of interest	Cochrane	7
25	Shen, C	2014	THA	Orthopaedics & Traumatology: Surgery & Research	1.256	China	PubMed,EMBASE and the Cochrane Central Register of Controlled Trails	3	Full Boolean	RCT only	Included English publication only	Yes	Declared no conflicts of interest	Cochrane	6
26	Yin, S.	2015	THA	International Journal of Clinical and Experimental Medicine	1.075	China	MEDLINE(PubMed), EMBASE and The Cochrane Central Register of Controlled Trials	4	Full Boolean	RCT only	English and language other than English	Yes	Declared no conflicts of interest	Cochrane	6
27	Wyles, C	2015	THA	Clinical Orthopaedics and Related Research	3.127	America	PubMed, Ovid MEDLINE, Ovid EM- BASE, and theWeb of Science	4	Topics/free text/keywords/MeSH	RCT only	Language criteria not reported	Yes	Do not mention	Cochrane	8
28	Hu, D.	2015	THA	Orthopedics	1.127	China	PubMed, Embase, and the Cochrane Central Register of Controlled Trials	3	Topics/free text/keywords/MeSH	RCT only	Included English publication only	Yes	Do not mention	the Physiotherapy Evidence Database (PEDro) scale	5
29	Dong, Y.	2015	THA	Chinese Medical Journal	0.957	China	PubMed, Embase and the Cochrane Library	3	Topics/free text/keywords/MeSH	RCT and observational study	Included English publication only	Yes	Do not mention	Cochrane	4
30	Si, H. B.	2015	THA	Hip International	0.889	China	PubMed/Medline, CENTRAL, Embase and Web of Science	4	Topics/free text/keywords/MeSH	RCT and observational study	Included English publication only	Yes	Declared no conflicts of interest	Cochrane	5
31	Yoon, B.	2015	THA	Journal of Arthroplasty	2.515	Korea	PubMed, Embase and Cochrane Library	3	Full Boolean	RCT and observational study	Included English publication only	Yes	Declared no conflicts of interest	Asymmetrical Begg’s funnel plot	4
32	Yue, C	2015	THA	Medicine	2.133	China	PubMed, OVID, and Web of Science databases	3	Full Boolean	RCT and observational study	Language criteria not reported	Yes	Declared no conflicts of interest	Jadad	3
33	Higgins, B. T.	2015	THA	Journal of Arthroplasty	2.515	America	Medline (PubMed), the Cochrane Library, and CINAHL	3	Topics/free text/keywords/MeSH	RCT and observational study	English and language other than English	Yes	Declared no conflicts of interest	Cochrane	4
34	Berstock, J	2015	THA	Journal of Arthroplasty	2.515	America	MEDLINE®，Embase™, AMED , CAB Abstract and the Cochrane Central Register of Controlled Trials	5	Topics/free text/keywords/MeSH	RCT and observational study	English and language other than English	Yes	Declared no conflicts of interest	Cochrane	3
35	Cheng	2014	TKA	Acta Orthopaedica	2.771	China	PubMed, EMBASE, Scopus, Central	4	Topics/free text/keywords/MeSH	RCT and observational study	English and language other than English	Yes	Declared no conflicts of interest	Cochrane	6
36	Li，T	2014	TKA	Journal of Arthroplasty	2.666	China	PubMed, Embase, the Cochrane Library、CNKI、VIP、WanFang	6	Topics/free text/keywords/MeSH	RCT only	English and language other than English	Yes	Declared conflicts of interest	Cochrane	5
37	Fan, L.	2015	TKA	Scientific Reports	5.228	China	MEDLINE, EMBASE, PubMed, SpringerLink, Web of Knowledge, OVID CINAHL, OVID EBM and Google Scholar	8	Topics/free text/keywords/MeSH	RCT only	English and language other than English	Yes	Declared no conflicts of interest	Jadad	7
38	Rebal B.A	2014	TKA	Journal of Arthroplasty	2.666	America	MEDLINE,EMBASE, Scopus、CENTRAL	4	Topics/free text/keywords/MeSH	RCT only	Included English publication only	Yes	Declared conflicts of interest	Cochrane	6
39	Nair R	2014	TKA	The American Journal of Orthopedics	——	Canada	Medline	1	Topics/free text/keywords/MeSH	RCT and observational study	English and language other than English	No	Declared no conflicts of interest	——	4
40	Liu , H.W	2014	TKA	Journal of Arthroplasty	2.666	China	PubMed, the Cochrane library, EMBASE、ISI Web of Knowledge、CBM	5	Topics/free text/keywords/MeSH	RCT only	English and language other than English	Yes	Declared no conflicts of interest	Cochrane	4
41	van der List	2015	TKA	The Knee	1.446	America	PubMed, EMBASE and CENTRAL(COCHRANE Central Register of Clinical Trials)	3	Topics/free text/keywords/MeSH	RCT and observational study	Included English publication only	Yes	Declared no conflicts of interest	Cochrane	2
42	Peng, X	2015	TKA	BMC Musculoskeletal Disorders	1.684	China	PubMed, the Cochrane library, EMBASE and Web of Science	4	Full Boolean	RCT only	Language criteria not reported	Yes	Declared no conflicts of interest	Cochrane	5
43	Li, Tao.	2014	TKA	Chinese Medical Journal	1.053	China	PubMed,EMBASE,Cochrane Library,CNKI,VIP,and WANFANG	6	Topics/free text/keywords/MeSH	RCT only	English and language other than English	Yes	Do not mention	Cochrane	5
44	Xu,S	2014	TKA	International journal of surgery	1.531	China	PubMed, EMBASE, Cochrane Library and Web of Science	4	Full Boolean	RCT only	Language criteria not reported	Yes	Declared no conflicts of interest	Cochrane	4
45	Li,C	2015	TKA	Knee surgery sports traumatology arthroscopy	3.097	China	PubMed, EMBASE and the Cochrane Library	3	Full Boolean	RCT only	Included English publication only	Yes	Declared conflicts of interest	Cochrane	7
46	Wang, Z.	2015	TKA	Medical Science Monitor	1.405	China	PubMed and Embase	2	Topics/free text/keywords/MeSH	RCT and observational study	Included English publication only	Yes	Do not mention	Cochrane	5
47	Li, N.	2015	TKA	Orthopedics	1.127	China	MEDLINE,EMBASE, and Cochrane Central Register of Controlled Trials	3	Topics/free text/keywords/MeSH	RCT only	Language criteria not reported	Yes	Declared no conflicts of interest	the Physiotherapy Evidence Database scale	6
48	Li, C	2015	TKA	Journal of Arthroplasty	2.515	China	PubMed, EMBASE, Web of Science and the Cochrane Library	4	Topics/free text/keywords/MeSH	RCT only	Language criteria not reported	Yes	Declared conflicts of interest	Cochrane	6
49	Li,C	2015	TKA	Knee Surg Sports Traumatol Arthrosc	3.097	China	PubMed, Embase, Wed of Science and Cochrane Library	4	Topics/free text/keywords/MeSH	RCT only	Language criteria not reported	Yes	Declared conflicts of interest	Jadad	7
50	Jiang, Y.	2015	TKA	Journal of Arthroplasty	2.515	China	Cochrane Library , PubMed, Ovid , ScienceDirect Online, ISI Web of Knowledge and clinicaltrial.gov , several orthopedic journals, and conference proceedings	6	Topics/free text/keywords/MeSH	RCT only	Language criteria not reported	Yes	Declared conflicts of interest	Cochrane	6
51	Fu, H.	2015	TKA	Journal of Arthroplasty	2.515	China	PubMed, EMBASE and the Cochrane database	3	Topics/free text/keywords/MeSH	RCT only	Included English publication only	Yes	Declared no conflicts of interest	rating of the randomization procedure; allocation concealment; blinding of patients, surgeons, assessors; statistical analysis of individual trials, and number of patients lost to the ﬁnal follow-up.	5
52	Arirachakaran, A	2015	TKA	Knee Surg Sports Traumatol Arthrosc	3.097	Thailand	MEDLINE and Scopus	2	Full Boolean	RCT only	Language criteria not reported	Yes	Declared conflicts of interest	Cochrane	5
53	Wang, H	2014	TKA	Knee Surg Sports Traumatol Arthrosc	3.053	China	MEDLINE, EMBASE, and Cochrane Central Register of Controlled Trials	3	Topics/free text/keywords/MeSH	RCT and observational study	English and language other than English	No	Declared no conflicts of interest	RCT：21-point study-qualityassessment Detsky score;retrospective study：11-point study-quality-assessment Detsky score	5
54	Zhou, Y	2015	TKA	Surgical Infections	1.316	China	PubMed, Embase, CNKI, and Cochrane databases	4	Topics/free text/keywords/MeSH	RCT and observational study	English and language other than English	Yes	Do not mention	Cochrane	7
55	Verra, W.	2015	TKA	Acta Orthopaedica	2.617	Netherlands	Medline, the Cochrane Central Register of Controlled Trials, Embase, Web of Science, CINAHL, Academic Search Premier, Current Contents Connect, and Science Direct	5	Topics/free text/keywords/MeSH	RCT only	English and language other than English	Yes	Declared conflicts of interest	GRADE	6
56	Li, N	2014	TKA	Knee Surg Sports Traumatol Arthrosc	3.053	China	Medline, EMBASE and Cochrane Central Register of Controlled Trials	3	Topics/free text/keywords/MeSH	RCT only	Included English publication only	Yes	Declared no conflicts of interest	Physiotherapy Evidence Database (PEDro) scale	6
57	Bo ,Z.D	2014	TKA	The Knee	1.936	China	PUBMED, MEDLINE, EMBASE、CENTRAL	4	Topics/free text/keywords/MeSH	RCT only	English and language other than English	Yes	Declared conflicts of interest	Cochrane	6
58	Moskal J.T	2014	TKA	Clinical Orthopaedics & Related Research	2.765	America	Medline, EMBASE, Google Scholar and Cochrane databases	4	Topics/free text/keywords/MeSH	RCT and observational study	English and language other than English	Yes	Declared conflicts of interest	the modified Jadad score	1
59	Peersman, G.	2015	TKA	Knee Surg Sports Traumatol Arthrosc	3.097	Switzerland	PubMed, Scirus and Cochrane library databases	3	Topics/free text/keywords/MeSH	RCT and observational study	English and language other than English	Yes	Do not mention	a score modiﬁed from Huisstede et al.	5
60	Li Y.L	2014	TKA	Knee Surg Sports Traumatol Arthrosc	3.053	China	PubMed, Medline, Embase, Cochrane Central Register of Controlled Trials, and Google Scholar databases.	6	Full Boolean	RCT only	English and language other than English	Yes	Declared no conflicts of interest	the modified Jadad scale；CONSORT statement	6
61	Xie,X	2014	TKA	南方医科大学2011级硕士学位论文	——	China	Pubmed、Embase、CENTRAL	3	Topics/free text/keywords/MeSH	RCT and observational study	English and language other than English	Yes	Declared no conflicts of interest	Cochrane	6
62	Cheng,T	2015	TKA	Acta Orthopaedica	2.617	China	PubMed, Embase, Cochrane, Science Citation Index,and Scopus	4	Topics/free text/keywords/MeSH	RCT only	English and language other than English	Yes	Declared no conflicts of interest	Cochrane	7
63	Nieuwenhuijse M.J	2014	THA and TKA	BMJ	2.271	America	PubMed (Medline), Embase,Web of Science, Cochrane,CINAHL	5	Topics/free text/keywords/MeSH	RCT and observational study	English and language other than English	No	Declared conflicts of interest	CONSORT, STROBE, and Cochrane	4
